# Supplementary material for: Mechanism of sensor kinase CitA transmembrane signaling
Source: Nat Commun. 2025 Jan 22;16:935. doi: 10.1038/s41467-024-55671-3 (PMC11754779; doi:10.1038/s41467-024-55671-3)
Supplement: Supplementary file 3 — Supplementary Data 1 [file 41467_2024_55671_MOESM3_ESM.xlsx]

## Sheet: Sheet1
Residue	H	N	C	Ca	Cb
1Met	-	-	-	-	-
2Lys	-	-	-	-	-
3Leu	-	-	-	-	-
4Gln	-	-	-	-	-
5Thr	-	-	-	-	-
6Arg	9.36	120.09	173.9	54.1	27.89
7Leu	7.92	120.01	177.77	58.13	40.94
8Met	8.43	119.57	177.98	58	29.76
9Val	7.72	118.45	176.88	67.2	29.03
10Ile	7.73	118.42	-	60.01	40.44
11Ile	-	-	-	-	-
12Ala	-	-	-	-	-
13Ser	-	-	-	-	-
14Leu	7.71	120.52	178.6	57.9	40.45
15Leu	7.92	120.17	177.11	56.29	41.24
16Leu	8.95	118.51	178.24	58.76	40.15
17Phe	8.06	117.18	178.44	58.83	38.19
18Val	-	-	-	-	-
19Ile	-	-	-	-	-
20Ile	-	-	-	-	-
21Phe	-	-	-	-	-
22Leu	-	-	178.6	58.33	39.86
23Thr	8.1	118.04	177.68	66.47	67.99
24Phe	8.52	118.01	177.9	57.64	38.19
25Leu	-	-	-	-	-
26Phe	-	-	-	-	-
27Gln	-	-	-	-	-
28His	-	-	-	-	-
29Met	-	-	-	58.32	31.77
30Phe	8.29	116.33	175.92	59.69	38.76
31Ala	8.76	121.72	177.75	55.58	17.4
32Ala	8.09	120.7	178.89	54.83	17.49
33Thr	-	-	179.25	66.68	68.49
34Leu	8.76	123.36	178.94	57.34	39.68
35Lys	8.1	117.81	178.51	58.92	31.38
36Glu	-	-	-	-	-
37Gln	-	-	-	-	-
38Ile	-	-	-	-	-
39Gly	-	-	-	-	-
40Met	-	-	-	-	-
41Arg	-	-	-	-	-
42Ala	8.78	121.34	179.63	55.29	17.4
43Leu	8.74	117.48	178.28	57.33	40.07
44Asn	8.89	116.89	178.77	56.25	38.24
45Val	8.15	121.01	177.3	67.41	30.75
46Ala	8.84	123.99	179.76	55.6	17.33
47Glu	9.13	114.35	179.94	58.23	29.28
48Thr	8	117.58	177.66	66.88	68.17
49Val	8.59	121.74	178.7	67.04	31.1
50Ala	8.77	118.57	178.21	54.59	17.96
51Ser	7.4	111.66	174.35	59.26	64.25
52Thr	7.84	114.99	176	62.6	70.2
53Ser	-	-	-	-	-
54Leu	-	-	177.5	57.96	41.3
55Val	6.91	114.61	175.88	65.07	30.26
56Arg	6.84	115.07	180.15	59.19	29.11
57Glu	8.54	118.2	179.77	58.67	28.57
58Ala	8.41	121.48	179.41	53.81	17.26
59Phe	7.55	114.31	177.08	61.21	38.22
60Arg	7.8	116.85	176.82	55.93	29.47
61Asp	7.44	120.92	176.11	53.74	40.5
62Ser	8.69	116.04	175.53	61.01	61.95
63Asn	8.12	114.06	174.17	49.56	37.99
64Pro	-	-	176.1	64.4	32.68
65Ser	7.55	107.32	175.97	61.89	63.67
66Val	7.25	118.99	178.58	66.29	29.86
67Arg	8.33	113.98	179.3	57.75	31.37
68Leu	8	116.48	177.48	57.61	42.29
69Gln	8.7	119.21	175.02	60.07	23.98
70Pro	-	-	180.11	65.29	29.72
71Phe	6.66	117	176.1	59.94	38.97
72Ala	8.86	122.12	179.68	55.33	17.42
73Glu	8.13	115.66	178.6	57.48	29.5
74Arg	7.63	120.98	178.51	58.64	28.61
75Ile	7.84	117.32	179.68	61.79	33.8
76Arg	8.96	124.99	178.03	60.56	28.31
77Gln	8.05	116.52	179.05	58.47	27.83
78Lys	-	-	-	-	-
79Thr	-	-	176.14	62.86	71.07
80Gly	7.73	108.48	174.09	45.12	-
81Ala	7.13	121.62	175.7	51.11	17.37
82Glu	8.05	120.9	176.6	57.3	28.14
83Tyr	6.41	104.33	172.77	54.45	38.38
84Val	7.88	120.87	174.27	62.11	31.11
85Val	9.79	126.78	175.96	60.58	33.4
86Ile	7.49	124.28	175.4	59.42	39.37
87Gly	9.78	115.73	172.9	43.77	-
88Asn	7.99	116.41	176.54	50.67	38.28
89Arg	7.42	115.49	176.19	58.2	29.03
90Gln	7.35	115.41	176.08	55.49	27.85
91Gly	8.22	107.74	172.72	45.12	-
92Ile	7.5	119.84	175.83	57.89	35.23
93Ala	7.77	125.43	177	52.13	18.11
94Tyr	9.81	122.4	174.82	55.31	39.75
95Ala	7.86	119.92	175.32	51.11	21.47
96His	9.06	123.61	172.61	55.68	33.68
97Pro	-	-	178.11	64.28	30.82
98Leu	10.96	123.13	177.36	52.94	39.94
99Thr	8.47	120.32	177.86	65.71	67.76
100Glu	9.36	119.64	176.6	57.8	27.89
101Arg	7.97	119.87	178.56	52.57	28.32
102Ile	7.26	121.92	177.44	63.67	36.19
103Gly	9.59	115.29	173.66	44.66	-
104Lys	7.8	118.43	176.71	53.42	34.06
105Ser	8.32	116.96	173.66	59.7	63.44
106Met	8.75	122.42	176.49	56.29	34.91
107Ile	10.24	129.59	175.34	59.45	39.08
108Gly	8.27	112.21	176.19	44.67	-
109Gly	8.95	108.53	174.98	46.28	-
110Asp	8.13	116.43	176.62	52.02	37.97
111Asn	8.38	115.1	177.77	53.95	38.46
112Lys	7.9	120.01	179.01	60.81	31.65
113Glu	9	115.4	178.97	58.23	28.47
114Val	7	119.77	180.54	62.96	30.35
115Leu	7.59	118.16	178.09	56.46	40.19
116Lys	7.04	115.96	176.91	56.03	31.79
117Gly	8.35	107.26	173.7	44.99	-
118Lys	7.79	122.41	174.16	54.99	32.88
119Ser	8.09	116.45	175.14	57.18	63.55
120Ile	8.97	116.82	173.59	59.11	42.19
121Ile	8.11	120.95	176.27	60.8	38.51
122Ser	9.54	122.26	173.76	55.06	64.81
123Glu	8.47	128.46	175.29	54.6	30.22
124Ala	8.73	126.35	174.8	50.58	21.51
125Val	8.56	119.8	175.53	61.92	29.94
126Gly	6.75	112.11	176.93	44.29	-
127Ser	7.22	120.8	176.75	62.72	61.94
128Leu	11.08	123.33	176.8	54.75	40.71
129Gly	7.2	104.79	172.21	43.64	-
130Pro	-	-	177.26	63.36	31.3
131Ala	9.49	129.45	175.12	52.02	24.05
132Ile	8.54	117.7	174.07	59.48	39.96
133Arg	9.4	122.87	175.28	53.99	33.01
134Gly	9.15	110.62	171.98	43.73	-
135Lys	9.17	122.8	173.66	54.07	33.22
136Ala	8.91	122.74	173.91	47.51	21.16
137Pro	-	-	174.64	60.64	30.5
138Ile	7.52	118.12	175.38	59.52	38.78
139Phe	8.75	126.04	177.13	56.42	41.53
140Asp	8.93	119.03	178.3	51.65	40.59
141Glu	9.58	117.95	176.78	58.59	27.97
142Asn	8.21	116.08	175.86	52.49	39.02
143Gly	8.04	107.8	174.35	45.48	-
144Ser	8.63	118.73	174.08	57.61	62.98
145Val	8.85	124.59	177.4	63.16	30.6
146Ile	8.91	120.67	175.28	60.49	38.88
147Gly	7.25	106.63	170.13	45.64	-
148Ile	8.63	118.89	174.14	60.13	44.55
149Val	9.14	124.78	174.31	60.67	32.75
150Ser	9.55	122.29	173.9	54.98	65.04
151Val	9.13	128.8	174.96	60.15	31.9
152Gly	7.04	112.16	171.18	43.34	-
153Phe	8.52	116.72	175.17	56.73	42.05
154Leu	9.58	120.47	179.35	54.98	39.41
155Leu	8.82	123.82	179.74	57.34	39.89
156Glu	8.97	117.77	178.26	59.06	28.91
157Asp	8.59	118.28	178.27	57	40.77
158Ile	8.6	121.66	177.72	65.97	37.7
159Gln	-	-	-	-	-
160Arg	-	-	177.45	60.36	28.92
161Thr	8.4	120.11	177.77	65.52	67.75
162Val	7.65	118.22	177.36	66.92	30.89
163Trp	-	-	-	-	-
164Ser	-	-	-	-	-
165Tyr	-	-	-	-	-
166Ser	-	-	-	-	-
167Met	-	-	-	-	-
168Lys	-	-	-	-	-
169Ile	-	-	-	-	-
170Phe	-	-	-	-	-
171Phe	-	-	-	-	-
172Phe	-	122.24	176.11	58.93	38.84
173Ser	8.85	121.35	178.72	59.09	61.72
174Val	8.39	120.86	177.52	65.82	28.35
175Leu	8.66	120.44	177.54	60.18	41.06
176Ala	8.43	119.78	178.31	55.24	17.21
177Leu	8.5	117.59	177.93	57.7	40.3
178Leu	8.33	119.16	178.47	57.8	40.13
179Phe	8.28	116	176.72	57.72	38.22
180Gly	8.36	107.77	174.7	45.21	-
181Ala	8.67	118.85	175.03	54.81	18.02
182Val	9.58	122.23	173.93	64.64	32.86
183Gly	7.63	107.63	172.76	45.31	-
184Ala	8.19	121.62	177.5	54.83	17.37
185Val	8.01	121.1	177.37	67.44	30.86
186Ala	8.83	124.02	177.95	55.38	17.28
187Ile	7.86	116.29	177.66	66.28	38.54
188Ala	8.77	121.79	179.6	55.39	17.55
189Lys	8.34	114.84	179.01	57.53	29.92
190Ala	7.67	121.33	177.55	55.04	17.68
191Val	9.03	115.37	177.76	58.28	28.25
192Lys	8.02	115.87	176.04	58.23	30.73
193Lys	7.77	118.84	178.6	54.77	34.16
194Ser	-	-	-	-	-
195Ile	-	-	-	-	-
196His	-	-	-	-	-
197Gly	-	-	-	-	-
198Leu	-	-	-	-	-
199Glu	-	-	-	-	-
200Pro	-	-	178.45	66.72	29.05
201Glu	8.5	117.56	178.11	57.49	28.47
202Glu	7.98	121.27	177.42	57.39	29.26
203Ile	7.65	121.01	177.72	64.63	41.29
204Gly	8.37	107.02	174.86	47.38	-
205Leu	8.36	119.26	177.72	57.81	40.17
206Leu	-	-	-	-	-
207Tyr	-	-	177.66	58.38	38.79
208Gln	7.89	117.89	179.01	57.47	29.59
209Glu	7.75	120.82	178.55	57.4	28.56
210Lys	7.94	117.23	177.75	58.46	31.34
211Gln	7.84	116.63	178.96	58.65	28.08
212Ala	-	-	-	-	-
213Ile	-	-	179.19	-	-
214Leu	8.55	122.95	-	57.64	40.31
215Glu	7.74	114.79	178.34	57.48	28.46
216Ala	8.08	121.32	179.49	55.12	17.56
217Ile	8.12	118.39	178.65	66.54	36.33
218Arg	-	-	-	-	-
219Glu	-	-	-	-	-
220Gly	-	-	-	-	-
221Ile	-	-	-	-	-
222Val	-	-	-	-	-
223Ala	-	-	-	-	-
224Ile	-	-	-	-	-
225Asn	-	-	-	-	-
226Gln	-	-	-	-	-
227Glu	-	-	-	-	-
228Gly	-	-	-	-	-
229Thr	7.53	114.85	174.53	61.07	68.18
230Ile	8.33	124.24	177.27	62.71	36.12
232Met	-	-	-	-	-
233Val	-	-	-	-	-
234Asn	-	-	-	-	-
235Gln	-	-	-	-	-
236Thr	-	-	178.53	65.85	68.4
237Ala	8.3	120.01	179.67	55.18	17.16
238Leu	8.61	117.5	179.51	57.47	40.06
239Lys	-	-	-	-	-
240Leu	-	-	-	-	-
241Leu	-	-	-	-	-
242Gly	-	-	-	-	-
243Tyr	-	-	-	-	-
244Asp	-	-	-	-	-
245Asn	-	-	-	-	-
246Glu	-	-	-	-	-
247Arg	-	-	-	-	-
248Asn	-	-	-	-	-
249Val	-	-	-	-	-
250Leu	-	-	178.08	-	40.4
251Gly	8.95	109.6	174.17	44.86	-
252Thr	-	-	-	-	-
253Pro	-	-	-	-	-
254Ile	-	-	-	-	-
255Leu	-	-	-	-	-
256Gln	-	-	-	-	-
257Leu	-	-	-	-	-
258Ile	-	-	-	-	-
259Pro	-	-	-	-	-
260His	-	-	-	-	-
261Ser	-	-	-	-	-
262Arg	-	-	-	-	-
263Leu	-	-	-	-	-
264Pro	-	-	-	-	-
265Glu	-	-	-	-	-
266Val	-	-	-	-	-
267Ile	-	-	-	-	-
268Arg	-	-	-	-	-
269Thr	-	-	-	-	-
270Gly	-	-	172.83	47.23	-
271Gln	8.03	119.23	174.35	53.62	29.3
272Ala	8.38	125.14	176.44	51.72	20
273Glu	8.56	118.25	177.78	57.5	28.78
274Tyr	7.64	121.06	177.48	57.74	41.29
275Asp	8.95	119.06	175.43	51.66	40.67
276Asp	-	-	-	-	-
277Glu	-	-	-	-	-
278Met	9.13	124.81	174.97	54.49	30.62
279Val	-	-	-	-	-
280Leu	-	-	-	-	-
281Gly	-	-	-	-	-
282Gly	-	104.25	173.66	44.73	-
283Glu	7.79	121.01	174.31	54.81	30.9
284Thr	8.66	118.52	175.93	62.6	70.69
285Val	9.14	121.46	177.87	58.87	35.63
286Ile	-	-	-	-	-
287Ala	-	-	-	-	-
288Asn	-	-	-	-	-
289Arg	-	-	-	-	-
290Ile	-	-	-	-	-
291Pro	-	-	-	-	-
292Ile	-	-	-	-	-
293Lys	8.57	126.26	176.02	54.06	35.29
294Asn	8.46	117.91	-	50.23	-
295Lys	-	-	177.28	58.32	38.24
296Gln	7.43	115.93	176.25	55.63	28.94
297Gly	8.2	107.55	173.8	45.23	-
298Arg	7.74	121.97	175.95	54.84	32.79
299Val	-	-	-	-	-
300Ile	-	-	-	-	-
301Gly	-	-	171.34	45.25	-
302Ala	8.51	120.02	174.2	52.15	21.87
303Val	-	-	-	-	-
304Ser	-	-	-	-	-
305Thr	-	-	-	-	-
306Phe	-	-	-	-	-
307Arg	-	-	-	-	-
308Asn	-	-	-	-	-
309Lys	-	-	-	-	-
