# Supplementary material for: Mechanism of sensor kinase CitA transmembrane signaling
Source: Nat Commun. 2025 Jan 22;16:935. doi: 10.1038/s41467-024-55671-3 (PMC11754779; doi:10.1038/s41467-024-55671-3)
Supplement: Supplementary file 4 — Supplementary Data 2 [file 41467_2024_55671_MOESM4_ESM.xlsx]

## Sheet: Sheet1
Residue	H	N	C	Ca	Cb
1Met	-	-	-	-	-
2Lys	-	-	-	-	-
3Leu	-	-	-	-	-
4Gln	-	-	-	-	-
5Thr	-	-	174.49	-	-
6Arg	9.33	119.99	176.4	54.25	30.7
7Leu	8.78	120.72	177.76	58.95	40.89
8Met	8.36	119.98	177.83	58.14	30.85
9Val	7.81	118.1	177.63	66.51	30.73
10Ile	8.85	121.7	177.52	66.97	38.88
11Ile	8.83	122.5	178.09	66.95	36.28
12Ala	8.65	122.23	178.09	55.32	17.38
13Ser	8.58	118.39	178.25	59.76	62.85
14Leu	8.45	119.21	178.02	57.78	40.87
15Leu	7.98	120.37	178.99	55.27	40.75
16Leu	8.25	118.28	178.44	58.46	38.33
17Phe	8.29	118.36	-	-	-
18Val	-	-	-	-	-
19Ile	-	-	-	-	-
20Ile	-	-	175.12	63.04	41.42
21Phe	8.78	120.32	179.17	58.72	38.37
22Leu	8.01	117.1	179.03	57.7	40.29
23Thr	8.05	118.3	179.11	66.88	68.11
24Phe	8.57	122.24	177.87	60.14	38.54
25Leu	7.98	117.65	178.48	57.23	38.39
26Phe	8.78	121.76	178.28	59.81	37.57
27Gln	8.47	118.99	178.98	58.95	28.39
28His	8.25	118.19	178.65	59.67	30.23
29Met	7.53	117.92	178.92	58.98	30.27
30Phe	7.89	118.47	177.88	60.44	40.15
31Ala	8.58	120.5	178.07	54.91	16.58
32Ala	8.54	120.06	178.51	55.39	17.14
33Thr	7.94	115.01	178.89	57.5	68.36
34Leu	7.75	120.78	178.45	57.78	40.67
35Lys	-	-	-	-	-
36Glu	-	-	-	-	-
37Gln	-	-	-	-	-
38Ile	-	-	-	-	-
39Gly	-	-	-	-	-
40Met	-	-	-	-	-
41Arg	-	-	-	-	-
42Ala	-	-	-	-	-
43Leu	-	-	-	-	-
44Asn	-	-	-	-	-
45Val	-	-	-	-	-
46Ala	-	-	179.29	55.92	-
47Glu	9.19	114.54	179.11	58.36	28.83
48Thr	-	-	-	66.85	68.19
49Val	8.66	122.01	178.12	67.02	30.77
50Ala	8.58	118.83	178.06	54.67	18.44
51Ser	7.44	109.79	178.31	58.15	63.75
52Thr	-	-	-	-	-
53Ser	-	-	-	62.51	-
54Leu	7.88	120.17	178.05	58.1	40.78
55Val	6.97	116.5	176.44	65.54	30.24
56Arg	7.03	116	179.93	59.46	29.13
57Glu	8.28	118.07	179.11	58.59	30.77
58Ala	8.51	122.13	179.62	53.97	17.22
59Phe	7.64	114.71	177.15	61.23	38.42
60Arg	7.82	116.83	176.81	55.87	29.49
61Asp	7.46	121.1	176.09	53.87	40.51
62Ser	8.73	116.05	175.57	61.1	61.93
63Asn	8.19	114.12	174.18	49.58	37.93
64Pro	-	-	176.1	64.27	-
65Ser	7.6	107.49	175.97	61.8	63.56
66Val	7.26	119.68	178.56	66.26	29.93
67Arg	8.27	113.92	179.55	57.65	31.52
68Leu	8.07	116.56	177.42	57.36	41.99
69Gln	8.73	119.25	174.19	54.78	30.94
70Pro	-	118.74	179.88	65.06	29.7
71Phe	6.7	117.81	176.17	60.31	39.01
72Ala	8.87	121.71	179.45	55.36	17.45
73Glu	8.13	115.97	177.65	58.03	27.96
74Arg	8.01	120.11	177.99	58.03	29.24
75Ile	8.07	118.8	179.66	62.42	40.82
76Arg	8.85	124.61	178.1	60.42	30.37
77Gln	8.04	116.73	178.9	58.43	27.81
78Lys	8.14	117.28	178.38	57.39	32.23
79Thr	7.89	104.15	176.98	62.07	70.07
80Gly	8.56	109.72	174.13	45.59	-
81Ala	7.32	122.12	176.16	51.46	17.7
82Glu	8.08	120.81	176.2	57.51	29.21
83Tyr	6.46	104.25	172.88	54.39	38.61
84Val	7.87	120.25	173.92	62.04	32.49
85Val	9.5	126.7	175.41	59.88	33.9
86Ile	8.08	123.98	175.44	59.77	40.22
87Gly	9.79	115.65	172.69	43.89	-
88Asn	7.99	116.52	176.66	50.8	38.4
89Arg	7.48	115.73	176.08	58.19	28.87
90Gln	7.48	115.76	176.06	55.97	28.17
91Gly	8.2	107.17	172.76	45.16	-
92Ile	7.5	119.79	175.96	57.88	35.3
93Ala	7.83	125.53	177.04	52.3	18.12
94Tyr	9.82	122.45	174.5	55.18	39.78
95Ala	7.92	119.54	175.46	51.03	21.53
96His	9.24	124.54	173.7	54.25	33.08
97Pro	-	-	-	-	-
98Leu	10.98	123.02	177.36	52.94	-
99Thr	-	-	-	-	-
100Glu	-	-	-	58.5	27.96
101Arg	8.33	116.44	179.03	55.61	28.64
102Ile	7.31	121.6	177.67	63.71	36.14
103Gly	9.56	115.5	172.46	44.75	-
104Lys	7.88	118.61	174.27	53.7	33.72
105Ser	-	-	-	-	-
106Met	-	-	-	-	-
107Ile	-	-	-	-	-
108Gly	9.63	-	173.48	44.85	-
109Gly	9.03	108.75	172.98	46.34	-
110Asp	8	118.91	176.91	53.73	-
111Asn	-	-	-	-	-
112Lys	-	-	-	-	-
113Glu	-	-	178.97	58.69	-
114Val	7.04	119.65	177.94	63.07	30.59
115Leu	7.69	118.15	178.06	56.48	40.27
116Lys	7.1	116.3	176.93	56.42	31.84
117Gly	8.43	106.98	173.51	45.08	-
118Lys	7.73	121.93	174.26	55.14	29.31
119Ser	8.22	116.43	178.08	57.54	-
120Ile	-	-	-	-	-
121Ile	-	-	-	-	-
122Ser	-	-	-	-	-
123Glu	-	-	173.07	59.68	31.58
124Ala	8.81	126.28	177.19	50.53	19.42
125Val	8.85	119.33	178.22	60.25	31.79
126Gly	7.24	112.29	171.5	43.36	-
127Ser	-	-	-	-	-
128Leu	-	-	-	-	-
129Gly	-	-	-	-	-
130Pro	-	-	-	-	-
131Ala	-	-	-	-	-
132Ile	-	-	175.35	60.31	-
133Arg	9.14	125.86	174.72	53.88	32.54
134Gly	9.18	109.99	171.69	43.67	-
135Lys	9.07	122.9	173.85	54.17	36.43
136Ala	9.01	122.27	173.84	47.79	21.88
137Pro	-	-	174.41	60.61	30.9
138Ile	7.52	117.86	175.16	59.66	38.81
139Phe	8.88	126.13	177.14	56.5	41.55
140Asp	8.96	119.13	178.35	51.7	40.6
141Glu	9.56	117.86	176.71	58.6	27.94
142Asn	8.23	116.07	175.83	52.61	38.98
143Gly	8.07	107.87	174.33	45.5	-
144Ser	8.64	118.67	173.95	57.71	63
145Val	8.91	124.54	177.55	63.17	30.54
146Ile	8.95	120.57	175.47	60.59	38.84
147Gly	7.28	106.82	169.96	45.69	-
148Ile	8.59	118.29	174.08	60.07	44.54
149Val	9.15	124.88	174.36	60.54	33.08
150Ser	9.41	121.27	173.68	55.18	64.54
151Val	9.18	126.91	174.24	60.21	33.28
152Gly	7.14	112.07	171.8	43.41	-
153Phe	8.41	117.96	178.54	55.98	40.66
154Leu	8.92	120.34	174.83	54.27	40.98
155Leu	8.91	120.64	174.87	55.22	40.97
156Glu	8.64	120.42	176.56	54.24	30.94
157Asp	7.91	120.42	175.54	55.07	40.74
158Ile	8.63	119.09	175.29	60.01	37.29
159Gln	-	-	-	-	-
160Arg	-	-	-	-	-
161Thr	-	-	-	-	-
162Val	-	-	-	-	-
163Trp	-	-	-	-	-
164Ser	-	-	-	-	-
165Tyr	-	-	-	-	-
166Ser	-	-	-	-	-
167Met	-	-	-	-	-
168Lys	-	-	-	-	-
169Ile	-	-	-	-	-
170Phe	-	-	-	-	-
171Phe	-	-	-	-	-
172Phe	-	-	-	60.28	37.69
173Ser	8.75	121.59	174.43	60.06	-
174Val	8.77	121.26	177.76	66.81	30.84
175Leu	8.69	119.73	178.21	60.09	40.99
176Ala	-	-	-	-	-
177Leu	-	-	-	-	-
178Leu	-	-	-	-	-
179Phe	-	-	175.13	-	-
180Gly	8.27	112.13	176.29	44.65	-
181Ala	8.18	116.72	179.34	52.4	21.6
182Val	9.08	124.39	174.61	60.46	33.14
183Gly	9.14	110.32	171.48	43.67	-
184Ala	8.87	122.78	179.34	54.95	17.18
185Val	8.1	116.76	177.42	66.41	28.76
186Ala	8.71	122.44	179.8	54.67	17.23
187Ile	8.24	117.96	177.4	66.24	38.36
188Ala	8.84	122.2	179.42	55.85	17.29
189Lys	9.12	115.65	180.12	59.13	29.02
190Ala	8.59	118.57	179.29	55.32	17.82
191Val	7.77	116.57	177.46	66.17	31.08
192Lys	8.3	119.45	178.15	58.84	30.93
193Lys	8.44	121.15	178.88	59.97	30.57
194Ser	-	-	174.29	61.63	68.38
195Ile	8.32	124.4	176.88	62.53	37.66
196His	8.64	117.41	177.69	62.33	28.26
197Gly	8.52	107.35	175.15	45.05	-
198Leu	7.96	123.81	175.39	59.75	40.24
199Glu	-	-	-	-	-
200Pro	-	-	177.75	66.62	30.85
201Glu	8.58	118.95	178.95	57.71	30.97
202Glu	7.84	120.65	177.71	57.81	29.45
203Ile	7.76	120.62	179.28	62.06	40.82
204Gly	8.63	107.48	176.31	45.03	-
205Leu	7.66	121.78	178.61	55.18	40.61
206Leu	8.07	116.7	177.52	57.44	38.24
207Tyr	8.98	119.48	178.58	59	38.31
208Gln	8.07	117.51	177.61	57.76	27.99
209Glu	7.99	119.96	178.7	59.48	30.67
210Lys	8.5	117.82	178.45	59.24	30.78
211Gln	7.55	117.92	178.31	58.55	28.39
212Ala	8.3	120.3	179.51	55.24	17.41
213Ile	8.27	118.48	177.52	66.59	38.27
214Leu	8.31	118.67	177.96	57.53	41.04
215Glu	8.82	120.21	176.3	57.18	29.5
216Ala	7.72	120.11	178.14	54.42	17.34
217Ile	8.18	117.62	177.64	66.73	38.47
218Arg	8.35	121.51	175.76	59.91	30.64
219Glu	8.46	119.36	179.11	55.43	29.09
220Gly	-	-	-	-	-
221Ile	-	-	-	-	-
222Val	8.62	121.58	173.86	59.83	31.29
223Ala	8.95	127.37	176.55	49.74	22.67
224Ile	8.87	111.03	176.82	58	41.78
225Asn	8	119.48	179.6	55.19	41.01
226Gln	-	-	176.69	58.47	27.82
227Glu	7.56	116.39	177.07	55.9	28.95
228Gly	8.44	107.02	173.58	45.1	-
229Thr	7.92	118.47	174.63	61.57	69.48
230Ile	8.32	124.32	176.77	62.56	37.26
231Thr	7.82	121.32	-	-	-
232Met	-	-	-	-	-
233Val	-	-	-	-	-
234Asn	-	-	-	-	-
235Gln	8.8	119.57	177.22	58.41	30.93
236Thr	7.87	115.37	176.67	66.4	68.04
237Ala	7.86	121.8	176.03	55.23	17.43
238Leu	8.48	117.44	177.95	57.59	40.55
239Lys	8.59	118.2	179.68	59.19	30.96
240Leu	8.35	118.81	178.52	55.43	40.16
241Leu	7.9	116.4	176.88	56.13	40.61
242Gly	8.36	106.73	172.75	45.08	-
243Tyr	7.6	120.37	176.58	58.09	40.66
244Asp	8.47	117.89	178.03	54.79	41.73
245Asn	7.65	115.66	178.9	55.74	38.72
246Glu	-	-	-	-	-
247Arg	-	-	-	-	-
248Asn	-	-	-	-	-
249Val	-	-	-	-	-
250Leu	7.48	120.7	178.03	57.08	40.67
251Gly	8.92	109.6	173.81	44.85	-
252Thr	7.83	118.64	176.41	62.24	-
253Pro	-	124.58	179.54	62.59	31.81
254Ile	8.99	127.21	175.92	63.63	34.17
255Leu	8.42	119.28	178.53	54.64	39.75
256Gln	7.57	114.76	176.44	57.43	28.38
257Leu	7.91	117.72	177.57	57.99	40.05
258Ile	8.39	117.27	179.16	57.66	38.17
259Pro	-	-	177.65	66.39	30.29
260His	8.05	118.78	177.61	55.31	27.83
261Ser	-	-	-	63.19	-
262Arg	7.76	120.63	178.57	58.53	28.84
263Leu	8.01	117.76	177.68	59.68	39.89
264Pro	-	-	178.83	65.49	30.2
265Glu	7.3	117.72	178.36	58.71	29.78
266Val	8.32	119.25	177.31	65.39	29.59
267Ile	8.73	117.69	176.99	62.7	38.8
268Arg	7.28	117.56	177.16	56.54	30.04
269Thr	8.56	107.04	177.27	62.21	71.54
270Gly	8.42	111.5	173.01	46.35	-
271Gln	8.04	119.15	174.36	53.62	29.6
272Ala	8.47	125.01	176.79	51.7	20.16
273Glu	8.78	119.34	174.62	59.6	30.76
274Tyr	8.57	119.76	177.52	56.16	40.85
275Asp	8.86	118.85	174.95	54.79	40.62
276Asp	8.06	120.54	-	54.88	-
277Glu	-	-	-	-	-
278Met	-	-	-	-	-
279Val	-	-	-	-	-
280Leu	-	-	178.66	55.48	-
281Gly	8.25	112.22	176.25	44.67	-
282Gly	7.73	107.65	170.82	45.36	-
283Glu	7.9	121.05	175.21	55.1	30.8
284Thr	8.01	118.96	176.85	61.46	68.82
285Val	7.47	121.37	176.07	58.95	35.65
286Ile	7.79	117.79	175.59	59.42	40.25
287Ala	9.26	130.53	176.6	49.97	21.73
288Asn	-	-	-	-	-
289Arg	-	-	-	-	-
290Ile	-	-	-	-	-
291Pro	-	-	174.9	62.78	30.69
292Ile	8.35	121.4	175.69	59.24	38.69
293Lys	8.83	125.52	175.95	53.87	35.8
294Asn	8.56	117.93	178.01	50.27	37.88
295Lys	8.32	117.53	177.77	58.5	27.88
296Gln	7.55	116.11	176.13	55.87	28.87
297Gly	8.17	107.52	173.55	45.19	-
298Arg	8.14	120.94	176.27	54.89	30.23
299Val	8.86	124.73	176.62	62.95	30.34
300Ile	8.86	120.02	175.55	60.18	38.52
301Gly	7.94	107.43	170.67	45.37	-
302Ala	8.56	119.68	173.93	51.76	21.81
303Val	8.92	118.9	-	58.83	-
304Ser	-	-	-	-	-
305Thr	-	-	-	-	-
306Phe	-	-	-	-	-
307Arg	-	-	-	-	-
308Asn	-	-	-	-	-
309Lys	-	-	-	-	-
