# Supplementary material for: Mechanism of sensor kinase CitA transmembrane signaling
Source: Nat Commun. 2025 Jan 22;16:935. doi: 10.1038/s41467-024-55671-3 (PMC11754779; doi:10.1038/s41467-024-55671-3)
Supplement: Supplementary file 7 — Source data [file 41467_2024_55671_MOESM7_ESM.xlsx]

## Sheet: Fit
Distance (A)	Probability Density (fit)		these data refer to N288D mutant of PASc of CitA in Fig. 2d.
1	0.0062359		the data regarding wt in this figure have been published in https://doi.org/10.1038/nmeth.4141
2	0.0187387
3	0.0306855
4	0.0422766
5	0.053227
6	0.0631313
7	0.0723622
8	0.0804275
9	0.0875722
10	0.0935572
11	0.0986655
12	0.102901
13	0.106295
14	0.109128
15	0.111171
16	0.112784
17	0.114292
18	0.11551
19	0.116552
20	0.11762
21	0.118813
22	0.119844
23	0.12152
24	0.123128
25	0.124954
26	0.127156
27	0.129487
28	0.131971
29	0.134669
30	0.137263
31	0.14005
32	0.142809
33	0.145063
34	0.147105
35	0.148436
36	0.149583
37	0.149803
38	0.149104
39	0.147808
40	0.145574
41	0.1423
42	0.13808
43	0.132835
44	0.126915
45	0.120151
46	0.112884
47	0.104758
48	0.0966249
49	0.0882138
50	0.0794733
51	0.0710793
52	0.0629881
53	0.0550127
54	0.0476311
55	0.0409086
56	0.0347256
57	0.0290294
58	0.0241215
59	0.0197753
60	0.0160704
61	0.0128643
62	0.0102624
63	0.00797374
64	0.00620447
65	0.00476905
66	0.00363013
67	0.00270084
68	0.0019737
69	0.0014623
70	0.00104339
71	0.000760302
72	0.000531032
73	0.000372638
74	0.000252017
75	0.000171743
76	0.000116251
77	7.74609e-05
78	5.13014e-05
79	3.4181e-05
80	2.13706e-05
81	1.54443e-05
82	8.02145e-06
83	4.78893e-06
84	3.17266e-06
85	1.5564e-06
86	1.19723e-06
87	6.58477e-07
88	4.19031e-07
89	1.79585e-07
90	5.98616e-08
91	5.98616e-08
92	0
93	0
94	0
95	1.19723e-07
96	0
97	0
98	0
99	0
100	0
101	0

## Sheet: Columns
Distance (A)	Probablility (Columns)
0	0.0212766
5	0.0851064
10	0.117021
15	0.159574
20	0.0744681
25	0.0957447
30	0.0851064
35	0.159574
40	0.0319149
45	0.0425532
50	0.0531915
55	0.0106383
60	0.0425532
65	0.0212766
